# Supplementary material for: A Systematic Literature Review of the Relationship between Serum Ferritin and Outcomes in Myelodysplastic Syndromes
Source: J Clin Med. 2022 Feb 8;11(3):895. doi: 10.3390/jcm11030895 (PMC8836890; doi:10.3390/jcm11030895)
Supplement: Supplementary file 1 [file jcm-11-00895-s001.zip]

Archive with 1 entries (1 files):
- jcm-1577829-supplementary.pdf
